# Supplementary material for: Western Australian medical students’ attitudes towards artificial intelligence in healthcare
Source: PLoS One. 2023 Aug 31;18(8):e0290642. doi: 10.1371/journal.pone.0290642 (PMC10470885; doi:10.1371/journal.pone.0290642)
Supplement: S1 Dataset — (CSV) [file pone.0290642.s006.csv]

PICF	Q5_1	Q5_2	Q5_3	Q5_4	Q7_1	Q7_2	Q7_3	Q7_4	Q8_1	Q8_2	Q8_3	Q8_4	Q8_5	Q10_1	Q10_2	Q10_3	Q10_4	Q13	Q14	Q11	Q15	Q16
Online Survey Participant Information Western Australian Medical Students' Attitudes Towards Artificial Intelligence in Medicine Project Team Dr Jonathon Stewart Ms Juan Lu Dr Adrian Goudie Dr Peter Sprivulis Dr Gerry Fegan Dr Nestor Gahungu Prof Girish Dwivedi Invitation: You are invited to participate in a short survey assessing medical students' attitudes towards the use of artificial intellig…	Please rank your level of agreement with the following statements. - I am interested in artificial intelligence in general.	Please rank your level of agreement with the following statements. - I have a basic understanding of what artificial intelligence is.	Please rank your level of agreement with the following statements. - I have an understanding of the basic computational principles of artificial intelligence.	Please rank your level of agreement with the following statements. - I have an understanding of the limitations of artificial intelligence.	Artificial Intelligence (AI) systems try to mimic human intelligence by using complicated computer programs. This can include learning, recognizing patterns and making decisions. Please rank your level of agreement with the following statements - Artificial intelligence will play an important role in medicine	Artificial Intelligence (AI) systems try to mimic human intelligence by using complicated computer programs. This can include learning, recognizing patterns and making decisions. Please rank your level of agreement with the following statements - I would use artificial intelligence tools when I become a medical doctor.	Artificial Intelligence (AI) systems try to mimic human intelligence by using complicated computer programs. This can include learning, recognizing patterns and making decisions. Please rank your level of agreement with the following statements - Artificial intelligence will improve medicine in general.	Artificial Intelligence (AI) systems try to mimic human intelligence by using complicated computer programs. This can include learning, recognizing patterns and making decisions. Please rank your level of agreement with the following statements - Some medical specialties will be replaced by artificial intelligence during my lifetime.	Please rank your level of agreement with the following statements - I have received teaching in artificial intelligence.	Please rank your level of agreement with the following statements - Artificial intelligence education should be part of medical training.	Please rank your level of agreement with the following statements - At the end of my medical degree, I will have a better understanding of the methods used to assess medical AI algorithm performance.	Please rank your level of agreement with the following statements - Overall, at the end of my medical degree, I feel I will possess the knowledge needed to work with AI in routine clinical practice.	Please rank your level of agreement with the following statements - I would like to receive more teaching focusing on artificial intelligence in medicine	Please rank your level of agreement with the following statements - I expect to be informed if a clinical device is using artificial intelligence	Please rank your level of agreement with the following statements - I expect artificial intelligence tools will have explanation of how they are working	Please rank your level of agreement with the following statements - I expect to be given a choice as to whether or not I use an artificial intelligence tool in my practice	Please rank your level of agreement with the following statements - I expect to be able to override the recommendations of an artificial intelligence tool.	Please select which specialties you think will be MOST impacted by artificial intelligence (select up to 5)	Please select which specialties you think will be LEAST impacted by artificial intelligence (select up to 5)	Regarding job security as a doctor, developments in artificial intelligence make me feel	Given developments in artificial intelligence, how likely are you to consider a career in radiology?	Please select all of the following that you have heard of
Yes	Somewhat agree	Somewhat agree	Somewhat agree	Somewhat agree	Strongly agree	Strongly agree	Strongly agree	Somewhat agree	Somewhat disagree	Somewhat agree	Somewhat disagree	Strongly Disagree	Somewhat agree	Somewhat agree	Somewhat agree	Somewhat disagree	Neither agree nor disagree	Anaesthesia,Pathology,Radiation Oncology,Radiology	Medical Administration,Obstetrics and Gynaecology,Ophthalmology,Physician (including cardiology, endocrinology, nephrology, neurology etc.) ,Sports and exercise medicine	Not really concerned	Less likely	Machine learning,Deep learning,Deepfakes,DeepMind
Yes	Somewhat agree	Somewhat disagree	Somewhat disagree	Somewhat disagree	Neither agree nor disagree	Neither agree nor disagree	Neither agree nor disagree	Neither agree nor disagree	Strongly Disagree	Somewhat disagree	Somewhat disagree	Strongly Disagree	Neither agree nor disagree	Somewhat disagree	Somewhat disagree	Strongly agree	Strongly agree	Ophthalmology,Radiation Oncology,Radiology,Surgery (including general surgery, cardiothoracic surgery, plastic surgery etc.)	Emergency Medicine,General Practice,Obstetrics and Gynaecology,Pain Medicine,Palliative care,Psychiatry,Public Health Medicine,Rehabilitation Medicine,Sexual Health Medicine	Not at all concerned	Neither	Python
Yes	Somewhat agree	Somewhat agree	Neither agree nor disagree	Somewhat agree	Strongly agree	Neither agree nor disagree	Somewhat agree	Strongly agree	Somewhat disagree	Somewhat agree	Somewhat disagree	Somewhat disagree	Somewhat agree	Somewhat agree	Somewhat agree	Neither agree nor disagree	Somewhat agree	Anaesthesia,Dermatology,Emergency Medicine,General Practice,Radiology	Palliative care,Psychiatry,Rehabilitation Medicine,Sexual Health Medicine,Surgery (including general surgery, cardiothoracic surgery, plastic surgery etc.)	Concerned	Less likely	Machine learning,Deep learning,Convolutional Neural Networks,Deepfakes,DeepMind,OpenAI,Python
Yes	Somewhat disagree	Somewhat agree	Neither agree nor disagree	Neither agree nor disagree	Somewhat agree	Somewhat agree	Neither agree nor disagree	Somewhat agree	Somewhat disagree	Somewhat agree	Strongly Disagree	Strongly Disagree	Strongly agree	Somewhat agree	Strongly agree	Somewhat agree	Strongly agree	Medical Administration,Pathology,Radiology	General Practice,Obstetrics and Gynaecology,Paediatric Medicine,Psychiatry,Sexual Health Medicine,Surgery (including general surgery, cardiothoracic surgery, plastic surgery etc.)	Neutral	Less likely	Machine learning,Convolutional Neural Networks,Generative Adversarial Neural Networks ,Deepfakes,Python
Yes	Somewhat agree	Somewhat agree	Somewhat agree	Somewhat agree	Somewhat disagree	Neither agree nor disagree	Somewhat disagree	Strongly Disagree	Somewhat agree	Somewhat agree	Somewhat disagree	Somewhat disagree	Somewhat agree	Strongly agree	Strongly agree	Strongly agree	Strongly agree	Dermatology,Emergency Medicine,Pathology,Radiation Oncology,Radiology	Addiction Medicine,General Practice,Pain Medicine,Palliative care,Physician (including cardiology, endocrinology, nephrology, neurology etc.) ,Psychiatry,Public Health Medicine,Rehabilitation Medicine,Sexual Health Medicine,Sports and exercise medicine,Surgery (including general surgery, cardiothoracic surgery, plastic surgery etc.)	Not at all concerned	More likely	Machine learning,Deep learning,Deepfakes,DeepMind,OpenAI,Python
Yes	Strongly agree	Somewhat agree	Somewhat disagree	Somewhat agree	Strongly agree	Strongly agree	Strongly agree	Neither agree nor disagree	Strongly Disagree	Somewhat agree	Somewhat disagree	Strongly Disagree	Strongly agree	Somewhat agree	Somewhat agree	Neither agree nor disagree	Strongly agree	Medical Administration,Pathology,Public Health Medicine,Radiology,Surgery (including general surgery, cardiothoracic surgery, plastic surgery etc.)	Addiction Medicine,General Practice,Physician (including cardiology, endocrinology, nephrology, neurology etc.) ,Psychiatry,Sexual Health Medicine	Not really concerned	Neither	Machine learning,Deep learning,Deepfakes,OpenAI
Yes	Somewhat agree	Strongly agree	Somewhat agree	Somewhat agree	Strongly agree	Somewhat agree	Strongly agree	Strongly agree	Strongly Disagree	Somewhat agree	Strongly Disagree	Strongly Disagree	Somewhat agree	Somewhat agree	Somewhat agree	Somewhat disagree	Strongly agree	Anaesthesia,Emergency Medicine,General Practice,Medical Administration,Occupational and Environmental Medicine,Radiology,Surgery (including general surgery, cardiothoracic surgery, plastic surgery etc.)	Palliative care,Psychiatry,Rehabilitation Medicine,Sexual Health Medicine	Concerned	Much less likely
Yes	Somewhat agree	Strongly agree	Somewhat agree	Somewhat agree	Strongly agree	Strongly agree	Strongly agree	Strongly agree	Strongly Disagree	Somewhat agree	Strongly Disagree	Strongly Disagree	Strongly agree	Somewhat agree	Somewhat agree	Strongly Disagree	Strongly agree	Anaesthesia,Dermatology,Ophthalmology,Radiology,Surgery (including general surgery, cardiothoracic surgery, plastic surgery etc.)	Addiction Medicine,Occupational and Environmental Medicine,Palliative care,Rehabilitation Medicine,Sports and exercise medicine	Neutral	Much less likely	Machine learning,Deep learning,Deepfakes,DeepMind,OpenAI,Python,GPT-3
Yes	Neither agree nor disagree	Neither agree nor disagree	Somewhat agree	Somewhat agree	Somewhat agree	Somewhat agree	Neither agree nor disagree	Neither agree nor disagree	Strongly Disagree	Neither agree nor disagree	Strongly Disagree	Somewhat disagree	Neither agree nor disagree	Strongly agree	Somewhat agree	Somewhat agree	Strongly agree	Dermatology,Medical Administration,Radiology	Addiction Medicine,Emergency Medicine,Intensive Care Medicine,Obstetrics and Gynaecology,Psychiatry	Neutral	Neither
Yes	Neither agree nor disagree	Somewhat agree	Somewhat disagree	Somewhat agree	Strongly agree	Strongly agree	Strongly agree	Somewhat agree	Strongly Disagree	Somewhat agree	Strongly Disagree	Strongly Disagree	Somewhat agree	Somewhat agree	Somewhat agree	Somewhat agree	Somewhat agree	Anaesthesia,Medical Administration,Pathology,Public Health Medicine,Radiology,Surgery (including general surgery, cardiothoracic surgery, plastic surgery etc.)	General Practice,Obstetrics and Gynaecology,Paediatric Medicine,Pain Medicine,Palliative care,Psychiatry,Sexual Health Medicine	Not really concerned	Neither	Machine learning,OpenAI
Yes	Somewhat agree	Somewhat agree	Somewhat disagree	Somewhat disagree	Strongly agree	Somewhat agree	Somewhat agree	Somewhat disagree	Strongly Disagree	Somewhat disagree	Strongly Disagree	Somewhat disagree	Somewhat disagree	Strongly agree	Strongly agree	Neither agree nor disagree	Strongly agree	Anaesthesia,Emergency Medicine,Radiology,Surgery (including general surgery, cardiothoracic surgery, plastic surgery etc.)	General Practice,Psychiatry,Rehabilitation Medicine,Sports and exercise medicine	Not really concerned	Less likely	Deep learning,Deepfakes,Python
Yes	Strongly agree	Somewhat agree	Somewhat agree	Strongly agree	Strongly agree	Strongly agree	Somewhat agree	Strongly agree	Strongly Disagree	Somewhat agree	Strongly Disagree	Strongly Disagree	Strongly agree	Strongly agree	Strongly agree	Strongly agree	Strongly agree	Anaesthesia,Dermatology,Intensive Care Medicine,Pathology,Radiology,Surgery (including general surgery, cardiothoracic surgery, plastic surgery etc.)	Addiction Medicine,Emergency Medicine,General Practice,Intensive Care Medicine,Obstetrics and Gynaecology,Paediatric Medicine,Pain Medicine,Palliative care,Physician (including cardiology, endocrinology, nephrology, neurology etc.) ,Psychiatry,Rehabilitation Medicine,Sexual Health Medicine,Sports and exercise medicine	Very concerned	Much less likely	Machine learning,ImageNet,OpenAI
Yes	Strongly agree	Strongly agree	Somewhat disagree	Somewhat disagree	Strongly agree	Strongly agree	Strongly agree	Strongly agree	Strongly Disagree	Somewhat agree	Strongly Disagree	Strongly Disagree	Strongly agree	Somewhat agree	Somewhat agree	Somewhat agree	Somewhat agree	Dermatology,Pathology,Radiology	Emergency Medicine,General Practice,Psychiatry,Public Health Medicine,Sports and exercise medicine,Surgery (including general surgery, cardiothoracic surgery, plastic surgery etc.)	Not really concerned	Much less likely	Deep learning,Deepfakes,Python
Yes	Somewhat agree	Strongly agree	Neither agree nor disagree	Somewhat agree	Strongly agree	Strongly agree	Strongly agree	Strongly agree	Somewhat disagree	Somewhat agree	Strongly Disagree	Somewhat disagree	Somewhat agree	Somewhat agree	Somewhat agree	Somewhat disagree	Neither agree nor disagree	General Practice,Medical Administration,Pathology,Radiology,Surgery (including general surgery, cardiothoracic surgery, plastic surgery etc.)	Anaesthesia,Intensive Care Medicine,Physician (including cardiology, endocrinology, nephrology, neurology etc.) ,Rehabilitation Medicine,Sports and exercise medicine	Concerned	Neither	Machine learning,Deep learning,Deepfakes,DeepMind,OpenAI,Python,TensorFlow
Yes	Somewhat agree	Somewhat agree	Somewhat disagree	Somewhat disagree	Strongly agree	Somewhat agree	Somewhat agree	Somewhat disagree	Somewhat disagree	Neither agree nor disagree	Neither agree nor disagree	Neither agree nor disagree	Neither agree nor disagree	Somewhat agree	Somewhat agree	Somewhat agree	Somewhat agree	Surgery (including general surgery, cardiothoracic surgery, plastic surgery etc.)	Psychiatry	Neutral	Neither	Python
Yes	Somewhat agree	Somewhat agree	Somewhat agree	Somewhat agree	Strongly agree	Strongly agree	Strongly agree	Strongly agree	Strongly Disagree	Somewhat agree	Strongly Disagree	Strongly Disagree	Strongly agree	Strongly Disagree	Somewhat disagree	Strongly agree	Strongly agree	Anaesthesia,Dermatology,Ophthalmology,Pathology,Radiology	Emergency Medicine,General Practice,Intensive Care Medicine,Obstetrics and Gynaecology,Psychiatry	Neutral	Much less likely	Machine learning,Deep learning,Deepfakes
Yes	Neither agree nor disagree	Somewhat disagree	Somewhat disagree	Strongly Disagree	Somewhat disagree	Neither agree nor disagree	Neither agree nor disagree	Neither agree nor disagree	Strongly Disagree	Neither agree nor disagree	Neither agree nor disagree	Somewhat disagree	Neither agree nor disagree	Somewhat agree	Somewhat agree	Somewhat agree	Neither agree nor disagree	Emergency Medicine,Intensive Care Medicine,Obstetrics and Gynaecology,Physician (including cardiology, endocrinology, nephrology, neurology etc.) ,Surgery (including general surgery, cardiothoracic surgery, plastic surgery etc.)	General Practice,Psychiatry,Radiology,Sexual Health Medicine,Sports and exercise medicine	Neutral	Neither
Yes	Somewhat agree	Somewhat agree	Somewhat disagree	Somewhat agree	Somewhat disagree	Somewhat disagree	Somewhat agree	Somewhat disagree	Strongly Disagree	Neither agree nor disagree	Somewhat disagree	Somewhat disagree	Somewhat agree	Neither agree nor disagree	Somewhat agree	Somewhat agree	Strongly agree	Anaesthesia,Intensive Care Medicine,Pathology	Obstetrics and Gynaecology,Pain Medicine,Palliative care,Pathology,Radiology	Not really concerned	Neither	Python
Yes	Somewhat agree	Somewhat agree	Somewhat agree	Somewhat agree	Somewhat agree	Neither agree nor disagree	Neither agree nor disagree	Somewhat disagree	Strongly Disagree	Neither agree nor disagree	Somewhat disagree	Somewhat disagree	Somewhat disagree	Strongly agree	Strongly agree	Strongly agree	Strongly agree	Medical Administration,Pathology	Paediatric Medicine,Pain Medicine,Palliative care,Psychiatry,Sports and exercise medicine	Neutral	Neither	Machine learning,Deep learning,ImageNet,Deepfakes,DeepMind,OpenAI,Python,TensorFlow,PyTorch
Yes	Somewhat agree	Somewhat agree	Somewhat disagree	Neither agree nor disagree	Somewhat agree	Neither agree nor disagree	Neither agree nor disagree	Somewhat agree	Strongly Disagree	Somewhat agree	Neither agree nor disagree	Somewhat disagree	Somewhat agree	Neither agree nor disagree	Somewhat agree	Somewhat agree	Strongly agree	Medical Administration,Pathology,Radiology,Surgery (including general surgery, cardiothoracic surgery, plastic surgery etc.)	Anaesthesia,Obstetrics and Gynaecology,Psychiatry	Neutral	Much less likely	Deep learning,Deepfakes,Python
Yes	Strongly agree	Strongly agree	Neither agree nor disagree	Somewhat disagree	Somewhat agree	Somewhat agree	Somewhat agree	Somewhat disagree	Strongly Disagree	Somewhat disagree	Neither agree nor disagree	Neither agree nor disagree	Somewhat disagree	Somewhat agree	Somewhat disagree	Somewhat agree	Strongly agree	Anaesthesia,Dermatology,Emergency Medicine,Ophthalmology,Pathology,Surgery (including general surgery, cardiothoracic surgery, plastic surgery etc.)	Addiction Medicine,General Practice,Paediatric Medicine,Pain Medicine,Palliative care,Psychiatry,Public Health Medicine,Rehabilitation Medicine,Sexual Health Medicine	Concerned	Neither	Machine learning,Deep learning,DeepMind,OpenAI
Yes	Somewhat agree	Somewhat agree	Somewhat agree	Somewhat agree	Strongly agree	Strongly agree	Strongly agree	Strongly agree	Neither agree nor disagree	Strongly agree	Neither agree nor disagree	Somewhat disagree	Strongly agree	Strongly agree	Strongly agree	Strongly agree	Strongly agree	Emergency Medicine,General Practice,Public Health Medicine,Sexual Health Medicine,Sports and exercise medicine	Intensive Care Medicine,Obstetrics and Gynaecology,Ophthalmology,Pain Medicine,Surgery (including general surgery, cardiothoracic surgery, plastic surgery etc.)	Not really concerned	Neither	Machine learning,Deep learning,Convolutional Neural Networks,Deepfakes,Python
Yes	Somewhat agree	Somewhat agree	Somewhat disagree	Somewhat agree	Strongly agree	Strongly agree	Strongly agree	Strongly Disagree	Strongly Disagree	Somewhat disagree	Somewhat disagree	Somewhat disagree	Somewhat agree	Strongly agree	Strongly agree	Somewhat agree	Strongly agree	Intensive Care Medicine,Pathology,Radiation Oncology,Surgery (including general surgery, cardiothoracic surgery, plastic surgery etc.)	Emergency Medicine,Obstetrics and Gynaecology,Paediatric Medicine,Palliative care,Psychiatry	Not really concerned	Much less likely	Machine learning,Deepfakes,Python
Yes	Somewhat agree	Somewhat agree	Somewhat disagree	Somewhat disagree	Somewhat agree	Somewhat agree	Somewhat agree	Somewhat disagree	Strongly Disagree	Neither agree nor disagree	Strongly Disagree	Strongly Disagree	Somewhat disagree	Somewhat agree	Somewhat agree	Strongly agree	Strongly agree	Dermatology,Pathology,Public Health Medicine,Radiology	Addiction Medicine,General Practice,Pain Medicine,Palliative care,Psychiatry	Not really concerned	Neither	Machine learning,Deep learning,Deepfakes,DeepMind,OpenAI,Python
Yes
Yes	Strongly agree	Somewhat agree	Somewhat agree	Strongly agree	Somewhat agree	Somewhat disagree	Neither agree nor disagree	Somewhat disagree	Strongly Disagree	Strongly agree	Somewhat disagree	Somewhat disagree	Strongly agree	Strongly agree	Strongly agree	Strongly agree	Strongly agree	Anaesthesia,Ophthalmology,Pathology,Radiation Oncology,Radiology,Surgery (including general surgery, cardiothoracic surgery, plastic surgery etc.)	Addiction Medicine,General Practice,Medical Administration,Occupational and Environmental Medicine,Paediatric Medicine,Pain Medicine,Palliative care,Psychiatry,Rehabilitation Medicine,Sexual Health Medicine	Concerned	Much less likely	Machine learning,Deep learning,Convolutional Neural Networks,Deepfakes,OpenAI,Python
Yes	Somewhat agree	Somewhat agree	Somewhat disagree	Somewhat agree
Yes	Somewhat agree	Somewhat agree	Neither agree nor disagree	Neither agree nor disagree	Neither agree nor disagree	Neither agree nor disagree	Neither agree nor disagree	Strongly agree	Strongly Disagree	Neither agree nor disagree	Somewhat agree	Neither agree nor disagree	Neither agree nor disagree	Strongly agree	Somewhat agree	Somewhat agree	Strongly agree	Emergency Medicine,General Practice,Medical Administration,Occupational and Environmental Medicine,Pathology,Radiology	Intensive Care Medicine,Psychiatry	Neutral
Yes	Strongly agree	Somewhat agree	Somewhat disagree	Somewhat disagree	Strongly agree	Strongly agree	Strongly agree	Somewhat disagree	Strongly Disagree	Strongly agree	Strongly Disagree	Somewhat disagree	Strongly agree	Strongly agree	Strongly agree	Somewhat agree	Somewhat agree	Anaesthesia,Emergency Medicine,General Practice,Intensive Care Medicine,Medical Administration,Palliative care,Public Health Medicine,Radiology,Surgery (including general surgery, cardiothoracic surgery, plastic surgery etc.)	Addiction Medicine,Paediatric Medicine,Pain Medicine,Rehabilitation Medicine,Sports and exercise medicine	Neutral	Neither	Machine learning,Deepfakes,OpenAI,Python
Yes	Somewhat agree	Somewhat agree	Somewhat disagree	Neither agree nor disagree	Strongly agree	Somewhat agree	Neither agree nor disagree	Somewhat agree	Strongly Disagree	Neither agree nor disagree	Somewhat disagree	Neither agree nor disagree	Somewhat agree	Somewhat agree	Neither agree nor disagree	Neither agree nor disagree	Neither agree nor disagree	General Practice,Occupational and Environmental Medicine,Pain Medicine,Radiology	Emergency Medicine,Intensive Care Medicine,Psychiatry,Surgery (including general surgery, cardiothoracic surgery, plastic surgery etc.)	Neutral	Neither	Machine learning,Deep learning,Deepfakes,OpenAI,Python,PyTorch
Yes	Strongly agree	Strongly agree	Somewhat agree	Neither agree nor disagree	Strongly agree	Strongly agree	Strongly agree	Somewhat agree	Somewhat disagree	Somewhat agree	Somewhat disagree	Somewhat disagree	Strongly agree	Somewhat agree	Strongly agree	Somewhat agree	Strongly agree	Dermatology,Radiology	Paediatric Medicine,Pathology,Physician (including cardiology, endocrinology, nephrology, neurology etc.) ,Psychiatry,Surgery (including general surgery, cardiothoracic surgery, plastic surgery etc.)	Neutral	Neither	Machine learning,Deep learning,Deepfakes,Python
Yes	Strongly agree	Strongly agree	Neither agree nor disagree	Neither agree nor disagree	Strongly agree	Somewhat agree	Somewhat agree	Somewhat agree	Somewhat agree	Strongly agree	Neither agree nor disagree	Neither agree nor disagree	Strongly agree	Strongly agree	Strongly agree	Strongly agree	Strongly agree	Dermatology,Ophthalmology,Pathology	Addiction Medicine,Emergency Medicine,General Practice,Intensive Care Medicine,Obstetrics and Gynaecology,Pain Medicine,Palliative care,Physician (including cardiology, endocrinology, nephrology, neurology etc.) ,Radiation Oncology,Rehabilitation Medicine,Sexual Health Medicine	Not really concerned	Less likely	Machine learning,Deepfakes,Python
Yes	Somewhat agree	Somewhat agree	Somewhat disagree	Neither agree nor disagree	Somewhat disagree	Neither agree nor disagree	Neither agree nor disagree	Somewhat agree	Strongly Disagree	Somewhat disagree	Somewhat disagree	Somewhat disagree	Strongly Disagree	Somewhat agree	Strongly agree	Strongly agree	Strongly agree	Medical Administration,Pathology,Radiology	Addiction Medicine,Anaesthesia,Emergency Medicine,Obstetrics and Gynaecology,Paediatric Medicine,Pain Medicine,Physician (including cardiology, endocrinology, nephrology, neurology etc.) ,Psychiatry,Sexual Health Medicine,Surgery (including general surgery, cardiothoracic surgery, plastic surgery etc.)	Neutral	Neither	Machine learning,Python
Yes	Somewhat agree	Somewhat agree	Somewhat agree	Somewhat agree	Somewhat agree	Somewhat agree	Strongly agree	Strongly Disagree	Strongly Disagree	Somewhat disagree	Somewhat disagree	Somewhat disagree	Somewhat disagree	Neither agree nor disagree	Somewhat agree	Neither agree nor disagree	Neither agree nor disagree	Intensive Care Medicine,Medical Administration,Pathology,Public Health Medicine,Radiology	Addiction Medicine,Pain Medicine,Palliative care,Psychiatry,Sexual Health Medicine	Not at all concerned	Neither	Machine learning,Deep learning,Convolutional Neural Networks,ImageNet,Deepfakes,DeepMind,OpenAI,Python
Yes	Strongly agree	Somewhat agree	Somewhat disagree	Neither agree nor disagree	Somewhat agree	Somewhat agree	Somewhat agree	Somewhat agree	Strongly Disagree	Somewhat agree	Strongly Disagree	Strongly Disagree	Strongly agree	Strongly agree	Somewhat agree	Somewhat agree	Strongly agree	Anaesthesia,Dermatology,General Practice,Medical Administration,Occupational and Environmental Medicine,Ophthalmology,Physician (including cardiology, endocrinology, nephrology, neurology etc.) ,Public Health Medicine,Radiation Oncology,Radiology	Emergency Medicine,Intensive Care Medicine,Obstetrics and Gynaecology,Paediatric Medicine,Pain Medicine,Palliative care,Psychiatry,Rehabilitation Medicine,Sexual Health Medicine,Surgery (including general surgery, cardiothoracic surgery, plastic surgery etc.)	Not really concerned	Much less likely
Yes	Somewhat agree	Somewhat agree	Somewhat agree	Neither agree nor disagree	Strongly agree	Strongly agree	Somewhat agree	Somewhat disagree	Somewhat disagree	Somewhat agree	Strongly Disagree	Strongly Disagree	Somewhat agree	Strongly agree	Strongly agree	Strongly agree	Somewhat agree	Anaesthesia,Intensive Care Medicine,Medical Administration,Pathology,Public Health Medicine,Radiology	Addiction Medicine,General Practice,Obstetrics and Gynaecology,Occupational and Environmental Medicine,Paediatric Medicine,Physician (including cardiology, endocrinology, nephrology, neurology etc.) ,Psychiatry,Rehabilitation Medicine,Sexual Health Medicine,Sports and exercise medicine	Neutral	Neither	Machine learning,Deep learning,Deepfakes,DeepMind,OpenAI,Python
Yes	Somewhat agree	Somewhat agree	Somewhat agree	Neither agree nor disagree	Strongly agree	Strongly agree	Somewhat agree	Neither agree nor disagree	Strongly Disagree	Neither agree nor disagree	Somewhat disagree	Somewhat disagree	Somewhat agree	Strongly Disagree	Somewhat disagree	Somewhat disagree	Somewhat agree	Anaesthesia,Medical Administration,Occupational and Environmental Medicine,Palliative care,Radiation Oncology,Radiology,Surgery (including general surgery, cardiothoracic surgery, plastic surgery etc.)	Emergency Medicine,Paediatric Medicine,Psychiatry,Sexual Health Medicine,Sports and exercise medicine	Not really concerned	Much less likely	Machine learning,Deep learning,Deepfakes,OpenAI,Python
Yes	Neither agree nor disagree	Somewhat agree	Neither agree nor disagree	Neither agree nor disagree	Somewhat agree	Somewhat agree	Somewhat agree	Somewhat agree	Strongly Disagree	Neither agree nor disagree	Neither agree nor disagree	Neither agree nor disagree	Somewhat agree	Neither agree nor disagree	Neither agree nor disagree	Neither agree nor disagree	Neither agree nor disagree	Anaesthesia,Intensive Care Medicine,Radiology,Surgery (including general surgery, cardiothoracic surgery, plastic surgery etc.)	General Practice,Palliative care,Physician (including cardiology, endocrinology, nephrology, neurology etc.)	Not really concerned	Neither	ImageNet,Deepfakes,OpenAI,Python,GPT-3
Yes	Strongly agree	Strongly agree	Somewhat disagree	Somewhat agree	Somewhat agree	Somewhat agree	Somewhat agree	Somewhat disagree	Strongly Disagree	Strongly agree	Strongly Disagree	Somewhat disagree	Strongly agree	Strongly agree	Strongly agree	Strongly agree	Somewhat agree	Emergency Medicine,Ophthalmology,Radiology	Dermatology,Obstetrics and Gynaecology	Neutral	More likely	Python
Yes	Somewhat agree	Somewhat agree	Somewhat agree	Somewhat disagree	Somewhat agree	Somewhat agree	Somewhat agree	Somewhat disagree	Strongly Disagree	Somewhat agree	Neither agree nor disagree	Somewhat disagree	Somewhat agree	Strongly agree	Strongly agree	Somewhat agree	Somewhat agree	Dermatology,Medical Administration,Ophthalmology,Radiology,Surgery (including general surgery, cardiothoracic surgery, plastic surgery etc.)	Addiction Medicine,Emergency Medicine,Obstetrics and Gynaecology,Palliative care	Not really concerned	Neither	Machine learning,Deepfakes
Yes	Somewhat agree	Somewhat agree	Strongly Disagree	Somewhat disagree	Somewhat agree	Somewhat disagree	Neither agree nor disagree	Somewhat disagree	Strongly Disagree	Somewhat agree	Strongly Disagree	Strongly Disagree	Somewhat agree	Somewhat agree	Strongly agree	Strongly agree	Strongly agree	Anaesthesia,Dermatology,Occupational and Environmental Medicine,Radiology	General Practice,Intensive Care Medicine,Obstetrics and Gynaecology,Palliative care,Psychiatry	Not really concerned	Less likely
Yes	Somewhat agree	Neither agree nor disagree	Somewhat disagree	Somewhat agree	Neither agree nor disagree	Neither agree nor disagree	Somewhat agree	Somewhat disagree	Strongly Disagree	Somewhat agree	Strongly Disagree	Strongly Disagree	Strongly agree	Strongly agree	Strongly agree	Strongly agree	Strongly agree	Dermatology,Intensive Care Medicine,Pathology,Radiology	Emergency Medicine,Paediatric Medicine,Physician (including cardiology, endocrinology, nephrology, neurology etc.) ,Surgery (including general surgery, cardiothoracic surgery, plastic surgery etc.)	Neutral	Neither	Deepfakes
Yes	Somewhat agree	Neither agree nor disagree	Strongly Disagree	Somewhat agree	Strongly Disagree	Strongly agree	Strongly agree	Somewhat agree	Strongly Disagree	Somewhat agree	Somewhat disagree	Neither agree nor disagree	Somewhat agree	Strongly agree	Strongly agree	Strongly agree	Somewhat agree	General Practice,Obstetrics and Gynaecology,Ophthalmology,Pathology,Radiology	Emergency Medicine,Intensive Care Medicine,Pain Medicine,Palliative care,Psychiatry	Neutral	Neither
Yes	Somewhat agree	Somewhat disagree	Strongly Disagree	Somewhat agree	Somewhat agree	Somewhat agree	Neither agree nor disagree	Somewhat agree	Strongly Disagree	Somewhat agree	Strongly Disagree	Strongly Disagree	Somewhat agree	Strongly agree	Strongly agree	Strongly agree	Neither agree nor disagree	Anaesthesia,Intensive Care Medicine,Obstetrics and Gynaecology,Ophthalmology,Radiation Oncology,Radiology,Surgery (including general surgery, cardiothoracic surgery, plastic surgery etc.)	Emergency Medicine,General Practice,Paediatric Medicine,Palliative care,Psychiatry,Rehabilitation Medicine,Sexual Health Medicine	Not at all concerned	Neither	ImageNet,Deepfakes,OpenAI
Yes	Strongly agree	Somewhat agree	Somewhat agree	Somewhat agree	Strongly agree	Somewhat agree	Somewhat agree	Somewhat disagree	Strongly Disagree	Somewhat disagree	Strongly Disagree	Neither agree nor disagree	Neither agree nor disagree	Somewhat agree	Neither agree nor disagree	Neither agree nor disagree	Strongly agree	Intensive Care Medicine,Medical Administration,Pathology,Public Health Medicine,Radiology	Emergency Medicine,Paediatric Medicine,Palliative care,Psychiatry,Surgery (including general surgery, cardiothoracic surgery, plastic surgery etc.)	Not really concerned	Neither	Machine learning,Deep learning,Deepfakes,DeepMind,OpenAI,Python
Yes	Somewhat agree	Somewhat agree	Neither agree nor disagree	Somewhat disagree	Somewhat agree	Somewhat agree	Somewhat agree	Somewhat agree	Somewhat disagree	Somewhat agree	Somewhat disagree	Somewhat disagree	Neither agree nor disagree	Somewhat agree	Somewhat agree	Neither agree nor disagree	Somewhat agree	Dermatology,Ophthalmology,Pathology,Radiology	Addiction Medicine,Pain Medicine,Palliative care,Psychiatry	Not really concerned	Neither	Machine learning,Convolutional Neural Networks,Deepfakes,OpenAI,Python
Yes	Strongly agree	Strongly agree	Strongly agree	Strongly agree	Strongly agree	Neither agree nor disagree	Neither agree nor disagree	Somewhat disagree	Strongly Disagree	Neither agree nor disagree	Strongly Disagree	Somewhat disagree	Somewhat agree	Somewhat agree	Somewhat disagree	Somewhat agree	Somewhat agree	Dermatology,General Practice,Medical Administration,Pathology,Radiation Oncology	Intensive Care Medicine,Obstetrics and Gynaecology,Palliative care,Physician (including cardiology, endocrinology, nephrology, neurology etc.) ,Psychiatry	Not at all concerned	Less likely	Machine learning,Deep learning,Convolutional Neural Networks,DeepMind,OpenAI,Python
Yes	Somewhat agree	Neither agree nor disagree	Somewhat disagree	Somewhat disagree	Somewhat agree	Somewhat agree	Neither agree nor disagree	Somewhat disagree
Yes	Somewhat agree	Somewhat agree	Somewhat agree	Somewhat agree	Strongly agree	Somewhat agree	Somewhat agree	Neither agree nor disagree	Somewhat disagree	Somewhat agree	Somewhat disagree	Somewhat disagree	Somewhat agree	Somewhat agree	Somewhat agree	Somewhat agree	Strongly agree	Emergency Medicine,Intensive Care Medicine,Pathology,Radiology,Sexual Health Medicine	General Practice,Medical Administration,Physician (including cardiology, endocrinology, nephrology, neurology etc.) ,Psychiatry,Surgery (including general surgery, cardiothoracic surgery, plastic surgery etc.)	Not at all concerned	Neither	Machine learning,Deep learning,Python
Yes	Strongly agree	Somewhat disagree	Somewhat disagree	Somewhat disagree	Strongly agree	Neither agree nor disagree	Somewhat agree	Somewhat disagree	Strongly Disagree	Neither agree nor disagree	Strongly Disagree	Strongly Disagree	Neither agree nor disagree	Strongly agree	Strongly agree	Neither agree nor disagree	Strongly agree	Emergency Medicine,General Practice,Medical Administration,Pain Medicine,Sexual Health Medicine	Intensive Care Medicine,Obstetrics and Gynaecology,Paediatric Medicine,Palliative care,Physician (including cardiology, endocrinology, nephrology, neurology etc.) ,Surgery (including general surgery, cardiothoracic surgery, plastic surgery etc.)	Neutral	Neither	Deepfakes,Python
Yes	Somewhat agree	Strongly agree	Somewhat disagree	Somewhat agree	Somewhat agree	Strongly agree	Neither agree nor disagree	Strongly Disagree	Strongly Disagree	Somewhat disagree	Strongly Disagree	Somewhat disagree	Somewhat disagree	Strongly agree	Somewhat agree	Strongly agree	Strongly agree	Anaesthesia,General Practice,Ophthalmology,Radiology	Addiction Medicine,Emergency Medicine,Obstetrics and Gynaecology,Paediatric Medicine,Palliative care	Not really concerned	Neither	Machine learning,Convolutional Neural Networks,Python
Yes	Strongly agree	Somewhat agree	Somewhat agree	Somewhat agree	Strongly agree	Strongly agree	Strongly agree	Somewhat agree	Neither agree nor disagree	Strongly agree	Neither agree nor disagree	Neither agree nor disagree	Somewhat agree	Somewhat agree	Strongly agree	Strongly agree	Strongly agree	Anaesthesia,Emergency Medicine,Intensive Care Medicine,Pathology,Surgery (including general surgery, cardiothoracic surgery, plastic surgery etc.)	Addiction Medicine,Dermatology,Emergency Medicine,Obstetrics and Gynaecology,Psychiatry	Neutral	Neither	Machine learning,OpenAI,Python
Yes	Strongly agree	Strongly agree	Somewhat agree	Strongly agree	Strongly agree	Strongly agree	Strongly agree	Neither agree nor disagree	Neither agree nor disagree	Strongly agree	Neither agree nor disagree	Neither agree nor disagree	Strongly agree	Strongly agree	Strongly agree	Strongly agree	Strongly agree	Anaesthesia,General Practice,Pathology,Physician (including cardiology, endocrinology, nephrology, neurology etc.) ,Radiology	Palliative care,Psychiatry,Rehabilitation Medicine,Sexual Health Medicine,Sports and exercise medicine	Not at all concerned	More likely	Machine learning,Deep learning,Convolutional Neural Networks,Generative Adversarial Neural Networks ,ImageNet,Deepfakes,DeepMind,OpenAI,Python
Yes	Strongly agree	Strongly agree	Somewhat agree	Somewhat agree	Somewhat agree	Somewhat agree	Strongly agree	Somewhat agree	Neither agree nor disagree	Somewhat agree	Neither agree nor disagree	Neither agree nor disagree	Somewhat agree	Somewhat agree	Somewhat agree	Strongly agree	Strongly agree	Addiction Medicine,Emergency Medicine,General Practice,Pathology,Sports and exercise medicine	Anaesthesia,Obstetrics and Gynaecology,Paediatric Medicine,Physician (including cardiology, endocrinology, nephrology, neurology etc.) ,Surgery (including general surgery, cardiothoracic surgery, plastic surgery etc.)	Neutral	Less likely	ImageNet
Yes	Somewhat agree	Somewhat agree	Neither agree nor disagree	Somewhat disagree	Strongly agree	Somewhat agree	Strongly agree	Somewhat disagree	Strongly Disagree	Somewhat disagree	Somewhat disagree	Somewhat agree	Somewhat agree	Strongly agree	Somewhat agree	Somewhat agree	Somewhat agree	Dermatology,Pathology,Radiology	Anaesthesia,Intensive Care Medicine,Medical Administration,Obstetrics and Gynaecology,Physician (including cardiology, endocrinology, nephrology, neurology etc.) ,Psychiatry,Radiation Oncology,Rehabilitation Medicine,Sexual Health Medicine,Surgery (including general surgery, cardiothoracic surgery, plastic surgery etc.)	Not at all concerned	Neither	Machine learning,Deep learning,Convolutional Neural Networks,Deepfakes,DeepMind,OpenAI,Python,TensorFlow
Yes	Somewhat disagree	Somewhat agree	Somewhat disagree	Somewhat disagree	Somewhat agree	Neither agree nor disagree	Neither agree nor disagree	Somewhat agree	Strongly Disagree	Somewhat agree	Strongly Disagree	Strongly Disagree	Somewhat agree	Strongly agree	Strongly agree	Strongly agree	Somewhat agree	Anaesthesia,General Practice,Medical Administration,Occupational and Environmental Medicine,Radiology	Obstetrics and Gynaecology,Paediatric Medicine,Psychiatry,Surgery (including general surgery, cardiothoracic surgery, plastic surgery etc.)	Neutral	Neither	Deepfakes,Python
Yes	Somewhat agree	Somewhat agree	Somewhat disagree	Neither agree nor disagree	Somewhat agree	Strongly agree	Strongly agree	Somewhat agree	Strongly Disagree	Neither agree nor disagree	Strongly Disagree	Somewhat disagree	Somewhat agree	Neither agree nor disagree	Neither agree nor disagree	Neither agree nor disagree	Strongly agree	Anaesthesia,Intensive Care Medicine,Pathology,Public Health Medicine,Radiology	Emergency Medicine,Obstetrics and Gynaecology,Physician (including cardiology, endocrinology, nephrology, neurology etc.) ,Sexual Health Medicine,Surgery (including general surgery, cardiothoracic surgery, plastic surgery etc.)	Not really concerned	Neither	Deep learning,Convolutional Neural Networks,Deepfakes,Python
Yes	Somewhat agree	Somewhat agree	Somewhat disagree	Neither agree nor disagree	Somewhat agree	Somewhat agree	Somewhat agree	Neither agree nor disagree	Strongly Disagree	Neither agree nor disagree	Strongly Disagree	Strongly Disagree	Somewhat agree	Somewhat agree	Somewhat agree	Somewhat agree	Somewhat agree	Anaesthesia,General Practice,Medical Administration	Palliative care,Psychiatry,Sexual Health Medicine	Neutral	Neither	Deepfakes,Python
Yes	Strongly agree	Strongly agree	Strongly agree	Strongly agree	Somewhat agree	Somewhat agree	Somewhat agree	Somewhat disagree	Somewhat agree	Somewhat agree	Somewhat agree	Somewhat agree	Strongly agree	Strongly agree	Strongly agree	Somewhat agree	Strongly agree	Emergency Medicine,Intensive Care Medicine,Ophthalmology,Pathology,Radiology	Anaesthesia,Occupational and Environmental Medicine,Paediatric Medicine,Pain Medicine,Psychiatry	Not really concerned	Neither	Convolutional Neural Networks,Generative Adversarial Neural Networks ,ImageNet,DeepMind,OpenAI,TensorFlow,PyTorch ,GPT-3
Yes	Somewhat agree	Somewhat agree	Somewhat disagree	Somewhat disagree	Strongly agree	Strongly agree	Strongly agree	Strongly agree	Strongly Disagree	Somewhat agree	Somewhat disagree	Neither agree nor disagree	Somewhat agree	Strongly agree	Strongly agree	Strongly agree	Strongly agree	Dermatology,Ophthalmology,Pathology,Radiology,Surgery (including general surgery, cardiothoracic surgery, plastic surgery etc.)	Addiction Medicine,General Practice,Paediatric Medicine,Palliative care,Psychiatry	Not really concerned	Much less likely	Machine learning,Deep learning,Convolutional Neural Networks,Deepfakes,Python
Yes	Somewhat agree	Somewhat agree	Somewhat disagree	Neither agree nor disagree	Strongly agree	Strongly agree	Strongly agree	Strongly Disagree	Strongly Disagree	Somewhat agree	Neither agree nor disagree	Strongly Disagree	Somewhat agree	Strongly agree	Somewhat agree	Somewhat disagree	Somewhat agree	Medical Administration,Pathology,Radiation Oncology,Radiology,Surgery (including general surgery, cardiothoracic surgery, plastic surgery etc.)	General Practice,Intensive Care Medicine,Palliative care,Psychiatry,Sports and exercise medicine	Not really concerned	Neither	Python
Yes	Neither agree nor disagree	Somewhat agree	Strongly Disagree	Somewhat agree	Somewhat agree	Somewhat agree	Somewhat agree	Somewhat agree	Strongly Disagree	Somewhat agree	Somewhat disagree	Somewhat disagree	Somewhat agree	Somewhat agree	Somewhat agree	Somewhat agree	Neither agree nor disagree	Anaesthesia,Intensive Care Medicine,Ophthalmology,Pain Medicine,Pathology,Physician (including cardiology, endocrinology, nephrology, neurology etc.) ,Radiation Oncology,Radiology,Sports and exercise medicine,Surgery (including general surgery, cardiothoracic surgery, plastic surgery etc.)	Addiction Medicine,Dermatology,General Practice,Obstetrics and Gynaecology,Paediatric Medicine	Neutral	Less likely	Machine learning,Deep learning,Deepfakes
Yes	Somewhat agree	Somewhat agree	Somewhat agree	Somewhat agree	Somewhat agree	Somewhat agree	Somewhat agree	Somewhat agree	Neither agree nor disagree	Somewhat agree	Neither agree nor disagree	Neither agree nor disagree	Somewhat agree	Somewhat agree	Somewhat agree	Neither agree nor disagree	Somewhat agree	Anaesthesia,Dermatology,Ophthalmology,Pathology,Radiology	Emergency Medicine,General Practice,Paediatric Medicine,Physician (including cardiology, endocrinology, nephrology, neurology etc.) ,Psychiatry	Not really concerned	Neither	Machine learning,Deepfakes,Python
Yes	Somewhat agree	Somewhat agree	Strongly Disagree	Strongly Disagree	Strongly agree	Strongly agree	Strongly agree	Neither agree nor disagree	Strongly Disagree	Neither agree nor disagree	Strongly Disagree	Strongly Disagree	Somewhat agree	Strongly agree	Somewhat agree	Strongly Disagree	Strongly agree	Pathology,Radiology	Emergency Medicine,General Practice,Obstetrics and Gynaecology,Paediatric Medicine,Psychiatry	Concerned	Less likely	Machine learning,Deep learning,Deepfakes,DeepMind,OpenAI,Python
Yes	Somewhat agree	Strongly agree	Strongly Disagree	Neither agree nor disagree	Strongly agree	Strongly agree	Strongly agree	Somewhat disagree	Strongly Disagree	Neither agree nor disagree	Neither agree nor disagree	Somewhat agree	Somewhat disagree	Strongly agree	Strongly agree	Strongly agree	Strongly agree	Dermatology,Medical Administration,Pathology,Radiology,Surgery (including general surgery, cardiothoracic surgery, plastic surgery etc.)	General Practice,Intensive Care Medicine,Occupational and Environmental Medicine,Physician (including cardiology, endocrinology, nephrology, neurology etc.) ,Psychiatry	Not really concerned	More likely	Machine learning,Deep learning,Deepfakes,Python
Yes	Strongly agree	Somewhat agree	Somewhat disagree	Somewhat agree	Strongly agree	Strongly agree	Strongly agree	Strongly agree	Strongly Disagree	Somewhat agree	Somewhat disagree	Strongly Disagree	Strongly agree	Strongly agree	Strongly agree	Somewhat agree	Strongly agree	Anaesthesia,Intensive Care Medicine,Medical Administration,Pathology,Radiology	Pain Medicine,Palliative care,Sexual Health Medicine,Sports and exercise medicine,Surgery (including general surgery, cardiothoracic surgery, plastic surgery etc.)	Concerned	Much less likely	Machine learning,Deepfakes,Python
Yes	Somewhat agree	Somewhat agree	Somewhat agree	Somewhat agree	Somewhat agree	Somewhat agree	Somewhat agree	Neither agree nor disagree	Somewhat disagree	Neither agree nor disagree	Somewhat disagree	Somewhat agree	Somewhat agree	Strongly agree	Strongly agree	Strongly agree	Strongly agree	Anaesthesia,Pathology,Radiation Oncology,Radiology,Surgery (including general surgery, cardiothoracic surgery, plastic surgery etc.)	Addiction Medicine,General Practice,Obstetrics and Gynaecology,Palliative care,Sexual Health Medicine	Not really concerned	Neither	ImageNet,DeepMind,OpenAI
Yes	Somewhat agree	Somewhat agree	Somewhat disagree	Neither agree nor disagree	Somewhat agree	Strongly agree	Somewhat agree	Strongly Disagree	Strongly Disagree	Somewhat agree	Strongly Disagree	Strongly Disagree	Strongly agree	Strongly agree	Strongly agree	Strongly agree	Strongly agree	Medical Administration,Pathology,Physician (including cardiology, endocrinology, nephrology, neurology etc.) ,Radiation Oncology,Surgery (including general surgery, cardiothoracic surgery, plastic surgery etc.)	General Practice,Obstetrics and Gynaecology,Paediatric Medicine	Not at all concerned	More likely	Machine learning,Deepfakes,OpenAI,Python
Yes	Strongly agree	Strongly agree	Strongly agree	Somewhat agree	Strongly agree	Strongly agree	Strongly agree	Strongly Disagree	Somewhat agree	Strongly agree	Neither agree nor disagree	Strongly agree	Strongly agree	Strongly agree	Somewhat disagree	Strongly agree	Somewhat agree	Emergency Medicine,Medical Administration,Occupational and Environmental Medicine,Pathology,Public Health Medicine,Radiation Oncology,Radiology	Addiction Medicine,Paediatric Medicine,Pain Medicine,Palliative care,Psychiatry	Not at all concerned	Neither	Machine learning,Deep learning,Deepfakes,DeepMind,OpenAI,Python,TensorFlow,PyTorch ,GPT-3
Yes	Somewhat agree	Somewhat agree	Somewhat disagree	Strongly Disagree	Strongly agree	Somewhat agree	Somewhat agree	Somewhat agree	Strongly Disagree	Somewhat agree	Strongly Disagree	Somewhat disagree	Somewhat agree	Somewhat agree	Somewhat agree	Somewhat agree	Somewhat agree	General Practice,Medical Administration,Pathology,Radiology,Surgery (including general surgery, cardiothoracic surgery, plastic surgery etc.)	Addiction Medicine,Obstetrics and Gynaecology,Palliative care,Psychiatry,Rehabilitation Medicine	Concerned	Neither	Python
Yes	Somewhat agree	Somewhat agree	Somewhat agree	Somewhat agree	Somewhat agree	Somewhat agree	Strongly agree	Neither agree nor disagree	Somewhat disagree	Somewhat agree	Neither agree nor disagree	Neither agree nor disagree	Somewhat agree	Strongly agree	Strongly agree	Somewhat agree	Strongly agree	Medical Administration,Radiology,Surgery (including general surgery, cardiothoracic surgery, plastic surgery etc.)	Anaesthesia,Emergency Medicine,General Practice	Concerned	More likely
Yes	Neither agree nor disagree	Somewhat agree	Somewhat disagree	Neither agree nor disagree	Somewhat agree	Somewhat agree	Neither agree nor disagree	Somewhat disagree	Strongly Disagree	Somewhat agree	Neither agree nor disagree	Somewhat disagree	Strongly agree	Somewhat agree	Strongly agree	Somewhat disagree	Somewhat agree	Dermatology,Emergency Medicine,General Practice,Medical Administration,Radiology	Addiction Medicine,Anaesthesia,Palliative care,Psychiatry,Rehabilitation Medicine	Not really concerned	Neither	Machine learning,Convolutional Neural Networks,Deepfakes,Python
Yes	Somewhat agree	Somewhat disagree	Somewhat disagree	Strongly Disagree	Neither agree nor disagree	Somewhat agree	Neither agree nor disagree	Somewhat disagree	Somewhat agree	Strongly agree	Somewhat agree	Neither agree nor disagree	Somewhat disagree	Strongly agree	Strongly agree	Strongly agree	Neither agree nor disagree	Anaesthesia,General Practice,Medical Administration,Pathology,Radiation Oncology,Rehabilitation Medicine	Dermatology,General Practice,Obstetrics and Gynaecology,Ophthalmology,Paediatric Medicine,Palliative care	Neutral	Neither
Yes	Somewhat agree	Strongly agree	Somewhat agree	Somewhat agree	Somewhat agree	Neither agree nor disagree	Somewhat agree	Somewhat disagree	Strongly Disagree	Neither agree nor disagree	Strongly Disagree	Somewhat disagree	Somewhat disagree	Neither agree nor disagree	Neither agree nor disagree	Neither agree nor disagree	Somewhat agree	Dermatology,Pathology,Radiology,Surgery (including general surgery, cardiothoracic surgery, plastic surgery etc.)	Addiction Medicine,General Practice,Medical Administration,Paediatric Medicine,Physician (including cardiology, endocrinology, nephrology, neurology etc.)	Not at all concerned	Neither	Python
Yes	Strongly agree	Strongly agree	Strongly agree	Somewhat agree	Strongly agree	Strongly agree	Strongly agree	Neither agree nor disagree	Strongly Disagree	Somewhat agree	Strongly Disagree	Strongly Disagree	Strongly agree	Somewhat agree	Strongly agree	Neither agree nor disagree	Strongly agree	Dermatology,Medical Administration,Ophthalmology,Radiation Oncology,Radiology	Emergency Medicine,General Practice,Psychiatry,Sexual Health Medicine,Sports and exercise medicine	Not at all concerned	Neither	Machine learning,Deep learning,Convolutional Neural Networks,Python
Yes	Somewhat agree	Neither agree nor disagree	Strongly Disagree	Strongly Disagree	Strongly agree	Somewhat agree	Strongly agree	Somewhat disagree	Strongly Disagree	Neither agree nor disagree	Neither agree nor disagree	Somewhat agree	Somewhat agree	Somewhat agree	Somewhat agree	Neither agree nor disagree	Somewhat agree	Anaesthesia,Intensive Care Medicine,Pathology,Radiology,Surgery (including general surgery, cardiothoracic surgery, plastic surgery etc.)	General Practice,Obstetrics and Gynaecology,Pain Medicine,Palliative care,Psychiatry	Not at all concerned	More likely	Machine learning,Deep learning,Deepfakes,OpenAI,Python
Yes	Somewhat agree	Strongly agree	Somewhat agree	Neither agree nor disagree	Strongly agree	Neither agree nor disagree	Neither agree nor disagree	Somewhat disagree	Strongly Disagree	Strongly Disagree	Strongly Disagree	Strongly Disagree	Strongly Disagree	Somewhat agree	Strongly agree	Strongly agree	Strongly agree	Intensive Care Medicine,Occupational and Environmental Medicine,Pathology,Radiology	Addiction Medicine,Pain Medicine,Palliative care,Psychiatry,Sexual Health Medicine	Concerned	Neither	Machine learning,Deep learning,Convolutional Neural Networks,Python
Yes	Somewhat agree	Somewhat agree	Somewhat agree	Neither agree nor disagree	Strongly agree	Strongly agree	Strongly agree	Strongly Disagree	Strongly Disagree	Strongly agree	Strongly Disagree	Strongly Disagree	Strongly agree	Strongly Disagree	Somewhat disagree	Somewhat disagree	Neither agree nor disagree	Pathology,Radiation Oncology,Radiology	Emergency Medicine,Pain Medicine,Palliative care,Public Health Medicine	Not at all concerned	Much more Likely	Machine learning,Deep learning,Convolutional Neural Networks,Deepfakes,DeepMind,OpenAI,Python
Yes	Strongly agree	Somewhat agree	Somewhat agree	Somewhat disagree	Strongly agree	Strongly agree	Strongly agree	Strongly agree	Strongly Disagree	Strongly agree	Strongly Disagree	Strongly Disagree	Strongly agree	Somewhat agree	Somewhat agree	Strongly agree	Somewhat agree	Dermatology,General Practice,Pathology,Radiology,Surgery (including general surgery, cardiothoracic surgery, plastic surgery etc.)	General Practice,Medical Administration,Physician (including cardiology, endocrinology, nephrology, neurology etc.) ,Psychiatry,Public Health Medicine	Not really concerned	Much less likely	Machine learning,Deep learning,Deepfakes,OpenAI,Python,GPT-3
Yes	Somewhat agree	Somewhat agree	Somewhat disagree	Somewhat disagree	Strongly agree	Strongly agree	Strongly agree	Somewhat agree	Strongly Disagree	Somewhat agree	Neither agree nor disagree	Somewhat disagree	Somewhat agree	Strongly agree	Strongly agree	Strongly agree	Somewhat agree	Medical Administration,Radiology,Rehabilitation Medicine,Surgery (including general surgery, cardiothoracic surgery, plastic surgery etc.)	Paediatric Medicine,Psychiatry	Not really concerned	Neither	OpenAI,Python
Yes	Strongly agree	Strongly agree	Somewhat agree	Somewhat disagree	Somewhat agree	Strongly agree	Strongly agree	Strongly agree	Strongly Disagree	Somewhat agree	Somewhat agree	Neither agree nor disagree	Strongly agree	Somewhat agree	Somewhat disagree	Somewhat disagree	Strongly agree	Ophthalmology,Pathology,Radiation Oncology,Radiology,Surgery (including general surgery, cardiothoracic surgery, plastic surgery etc.)	Addiction Medicine,Emergency Medicine,Psychiatry,Rehabilitation Medicine,Sports and exercise medicine	Not really concerned	Less likely	Machine learning,Deep learning,Convolutional Neural Networks,Deepfakes,DeepMind,OpenAI,Python
Yes	Somewhat agree	Somewhat agree	Somewhat disagree	Somewhat disagree	Somewhat agree	Somewhat agree	Somewhat agree	Somewhat disagree	Strongly Disagree	Somewhat agree	Strongly Disagree	Strongly Disagree	Somewhat agree	Somewhat agree	Somewhat agree	Somewhat agree	Somewhat agree	General Practice,Intensive Care Medicine,Medical Administration,Pathology,Radiology	Obstetrics and Gynaecology,Physician (including cardiology, endocrinology, nephrology, neurology etc.) ,Public Health Medicine,Sports and exercise medicine,Surgery (including general surgery, cardiothoracic surgery, plastic surgery etc.)	Not really concerned	Less likely	Machine learning,Deep learning,Python
Yes	Somewhat agree	Strongly agree	Somewhat disagree	Somewhat agree	Somewhat agree	Neither agree nor disagree	Neither agree nor disagree	Somewhat agree	Strongly Disagree	Somewhat agree	Somewhat disagree	Somewhat disagree	Neither agree nor disagree	Strongly agree	Strongly agree	Strongly agree	Strongly agree	Emergency Medicine,General Practice,Medical Administration,Pathology,Radiology	Intensive Care Medicine,Obstetrics and Gynaecology,Paediatric Medicine,Palliative care,Psychiatry	Neutral	Less likely	Deep learning,Python
Yes	Somewhat disagree	Somewhat agree	Somewhat disagree	Somewhat disagree	Somewhat agree	Neither agree nor disagree	Somewhat disagree	Strongly agree	Strongly Disagree	Neither agree nor disagree	Strongly Disagree	Strongly Disagree	Somewhat disagree	Neither agree nor disagree	Neither agree nor disagree	Neither agree nor disagree	Neither agree nor disagree	Dermatology,Intensive Care Medicine,Pathology,Radiation Oncology,Surgery (including general surgery, cardiothoracic surgery, plastic surgery etc.)	Addiction Medicine,General Practice,Occupational and Environmental Medicine,Psychiatry,Public Health Medicine	Concerned	Much less likely	Machine learning,Deepfakes,Python
Yes	Somewhat agree	Somewhat agree	Somewhat disagree	Somewhat disagree	Neither agree nor disagree	Neither agree nor disagree	Neither agree nor disagree	Neither agree nor disagree	Strongly Disagree	Neither agree nor disagree	Neither agree nor disagree	Strongly Disagree	Somewhat disagree	Strongly agree		Somewhat agree	Strongly agree	Anaesthesia,Medical Administration,Pathology,Radiology	Emergency Medicine,Obstetrics and Gynaecology,Occupational and Environmental Medicine,Psychiatry,Surgery (including general surgery, cardiothoracic surgery, plastic surgery etc.)	Concerned	Neither	Python
Yes	Strongly agree	Somewhat agree	Somewhat agree	Somewhat agree	Strongly agree	Strongly agree	Strongly agree	Strongly agree	Somewhat disagree	Somewhat agree	Somewhat disagree	Somewhat disagree	Strongly agree	Strongly agree	Strongly agree	Strongly agree	Strongly agree	General Practice,Medical Administration,Pathology,Radiology	Anaesthesia,Intensive Care Medicine,Obstetrics and Gynaecology,Psychiatry,Surgery (including general surgery, cardiothoracic surgery, plastic surgery etc.)	Neutral	Much less likely	Deep learning,Deepfakes,OpenAI,Python
Yes	Somewhat agree	Neither agree nor disagree	Somewhat disagree	Neither agree nor disagree	Strongly agree	Somewhat agree	Somewhat agree	Strongly Disagree	Strongly Disagree	Somewhat agree	Somewhat disagree	Strongly Disagree	Somewhat agree	Somewhat agree	Strongly agree	Neither agree nor disagree	Strongly agree	Dermatology,Medical Administration,Pathology,Public Health Medicine	Emergency Medicine,General Practice,Obstetrics and Gynaecology,Physician (including cardiology, endocrinology, nephrology, neurology etc.) ,Surgery (including general surgery, cardiothoracic surgery, plastic surgery etc.)	Not at all concerned	More likely	Machine learning,Deep learning,Deepfakes,DeepMind,OpenAI,Python
Yes	Strongly agree	Strongly agree	Strongly agree	Strongly agree	Strongly agree	Strongly agree	Somewhat agree	Somewhat agree	Strongly Disagree	Somewhat agree	Strongly Disagree	Somewhat agree	Somewhat agree	Neither agree nor disagree	Neither agree nor disagree	Somewhat agree	Strongly agree	Dermatology,General Practice,Medical Administration,Pathology,Radiology	Obstetrics and Gynaecology,Physician (including cardiology, endocrinology, nephrology, neurology etc.) ,Psychiatry,Sports and exercise medicine,Surgery (including general surgery, cardiothoracic surgery, plastic surgery etc.)	Not really concerned	Much less likely	Machine learning,Deep learning,Convolutional Neural Networks,Generative Adversarial Neural Networks ,ImageNet,Deepfakes,DeepMind,OpenAI,Python,TensorFlow,PyTorch ,GPT-3
Yes	Somewhat agree	Neither agree nor disagree	Somewhat agree	Neither agree nor disagree	Strongly agree	Strongly agree	Strongly agree	Strongly agree	Somewhat disagree	Strongly agree	Somewhat disagree	Somewhat disagree	Strongly agree	Strongly agree	Strongly agree	Strongly agree	Strongly agree	Addiction Medicine,Anaesthesia,Dermatology,General Practice,Medical Administration,Obstetrics and Gynaecology,Occupational and Environmental Medicine,Ophthalmology,Paediatric Medicine,Pain Medicine,Palliative care,Pathology,Physician (including cardiology, endocrinology, nephrology, neurology etc.) ,Psychiatry,Public Health Medicine,Radiation Oncology,Radiology,Rehabilitation Medicine,Sexual Heal…	Emergency Medicine,Intensive Care Medicine	Not at all concerned	Neither	Machine learning,Deep learning,DeepMind,Python
Yes	Somewhat agree	Somewhat agree	Somewhat disagree	Somewhat agree	Somewhat agree	Neither agree nor disagree	Somewhat agree	Somewhat disagree	Strongly Disagree	Somewhat disagree	Neither agree nor disagree	Somewhat disagree	Neither agree nor disagree	Strongly agree	Strongly agree	Strongly agree	Strongly agree	Anaesthesia,Emergency Medicine,Intensive Care Medicine,Medical Administration,Public Health Medicine,Radiation Oncology,Radiology,Surgery (including general surgery, cardiothoracic surgery, plastic surgery etc.)	General Practice,Obstetrics and Gynaecology,Palliative care,Sexual Health Medicine	Neutral	Neither	Deepfakes,TensorFlow
Yes	Strongly agree	Somewhat agree	Neither agree nor disagree	Somewhat disagree	Somewhat agree	Somewhat agree	Somewhat agree	Somewhat disagree	Strongly Disagree	Somewhat disagree	Strongly Disagree	Neither agree nor disagree	Somewhat agree	Strongly agree	Somewhat disagree	Somewhat disagree	Somewhat agree	Intensive Care Medicine,Medical Administration,Occupational and Environmental Medicine,Psychiatry,Public Health Medicine,Radiology	Addiction Medicine,General Practice,Obstetrics and Gynaecology,Paediatric Medicine,Palliative care,Psychiatry,Rehabilitation Medicine	Not really concerned	Less likely	Machine learning,Deep learning,Deepfakes,DeepMind,Python
Yes	Somewhat agree	Strongly agree	Somewhat agree	Somewhat agree	Strongly agree	Strongly agree	Strongly agree	Somewhat disagree	Somewhat agree	Strongly agree	Strongly Disagree	Strongly Disagree	Strongly agree	Strongly agree	Strongly agree	Strongly agree	Strongly agree	Pathology,Radiation Oncology,Radiology	Psychiatry,Surgery (including general surgery, cardiothoracic surgery, plastic surgery etc.)	Neutral	Neither	Machine learning,Deep learning,Deepfakes,DeepMind,OpenAI,Python,TensorFlow
Yes	Somewhat agree	Somewhat agree	Somewhat disagree	Somewhat disagree	Somewhat agree	Somewhat agree	Somewhat agree	Neither agree nor disagree	Strongly Disagree	Neither agree nor disagree	Somewhat disagree	Strongly Disagree	Neither agree nor disagree	Somewhat agree	Somewhat agree	Strongly agree	Neither agree nor disagree	Anaesthesia,Intensive Care Medicine,Medical Administration,Pain Medicine,Palliative care,Public Health Medicine,Radiation Oncology,Radiology,Surgery (including general surgery, cardiothoracic surgery, plastic surgery etc.)	General Practice,Obstetrics and Gynaecology,Paediatric Medicine,Psychiatry	Not really concerned	Neither	Python
Yes	Strongly agree	Somewhat agree	Somewhat agree	Neither agree nor disagree	Somewhat agree	Somewhat agree	Neither agree nor disagree	Somewhat disagree	Somewhat disagree	Neither agree nor disagree	Somewhat disagree	Somewhat disagree	Somewhat agree	Strongly agree	Strongly agree	Somewhat agree	Somewhat agree	Anaesthesia,General Practice,Pain Medicine,Sports and exercise medicine	Emergency Medicine,Intensive Care Medicine,Radiology,Surgery (including general surgery, cardiothoracic surgery, plastic surgery etc.)	Not really concerned	Neither	Machine learning,Deep learning,Deepfakes,OpenAI,Python,TensorFlow
Yes	Neither agree nor disagree	Somewhat agree	Neither agree nor disagree	Somewhat agree	Strongly agree	Strongly agree	Somewhat agree	Somewhat disagree	Neither agree nor disagree	Neither agree nor disagree	Somewhat disagree	Neither agree nor disagree	Strongly Disagree	Somewhat agree	Somewhat agree	Somewhat agree	Strongly agree	Medical Administration,Pathology,Radiology	Emergency Medicine,General Practice,Intensive Care Medicine,Ophthalmology,Physician (including cardiology, endocrinology, nephrology, neurology etc.)	Concerned	Neither	Machine learning,Deep learning,Generative Adversarial Neural Networks ,Deepfakes,DeepMind,OpenAI,Python
Yes	Somewhat agree	Somewhat agree	Somewhat disagree	Neither agree nor disagree	Somewhat agree	Somewhat agree	Neither agree nor disagree	Neither agree nor disagree	Somewhat disagree	Neither agree nor disagree	Neither agree nor disagree	Neither agree nor disagree	Strongly agree	Strongly agree	Strongly agree	Strongly agree	Strongly agree	Anaesthesia,Intensive Care Medicine,Physician (including cardiology, endocrinology, nephrology, neurology etc.) ,Rehabilitation Medicine,Sports and exercise medicine	Addiction Medicine,Obstetrics and Gynaecology,Paediatric Medicine,Pain Medicine,Psychiatry	Neutral	Neither	Machine learning,Deep learning,Deepfakes,Python
Yes	Somewhat agree	Somewhat agree	Somewhat agree	Somewhat agree	Somewhat agree	Somewhat agree	Somewhat agree	Neither agree nor disagree	Strongly Disagree	Somewhat agree	Neither agree nor disagree	Neither agree nor disagree	Somewhat agree	Neither agree nor disagree	Somewhat agree	Neither agree nor disagree	Strongly agree	General Practice,Intensive Care Medicine,Occupational and Environmental Medicine,Ophthalmology,Pathology,Physician (including cardiology, endocrinology, nephrology, neurology etc.) ,Public Health Medicine,Radiation Oncology,Radiology,Surgery (including general surgery, cardiothoracic surgery, plastic surgery etc.)	Addiction Medicine,Dermatology,Emergency Medicine,Intensive Care Medicine,Obstetrics and Gynaecology,Paediatric Medicine,Pain Medicine,Palliative care,Psychiatry,Rehabilitation Medicine,Sexual Health Medicine,Sports and exercise medicine	Not really concerned	Neither	Machine learning,Deep learning,Convolutional Neural Networks,Deepfakes,OpenAI,Python
Yes	Neither agree nor disagree	Somewhat disagree	Strongly Disagree	Somewhat disagree	Somewhat agree	Somewhat agree	Somewhat agree	Neither agree nor disagree	Strongly Disagree	Somewhat agree	Strongly Disagree	Strongly Disagree	Somewhat agree	Strongly agree	Strongly agree	Somewhat agree	Somewhat agree	Emergency Medicine,Intensive Care Medicine,Medical Administration,Pathology,Surgery (including general surgery, cardiothoracic surgery, plastic surgery etc.)	General Practice,Pain Medicine,Palliative care,Psychiatry,Sexual Health Medicine	Concerned	Neither
Yes	Somewhat disagree	Somewhat agree	Somewhat disagree	Neither agree nor disagree	Somewhat agree	Neither agree nor disagree	Neither agree nor disagree	Somewhat agree	Strongly Disagree	Strongly Disagree	Strongly Disagree	Strongly Disagree	Somewhat disagree	Somewhat agree	Neither agree nor disagree	Somewhat agree	Strongly agree	Emergency Medicine,Medical Administration,Pathology,Radiation Oncology,Radiology	Addiction Medicine,Palliative care,Psychiatry	Neutral	Neither	Machine learning,Deepfakes,Python
Yes	Somewhat agree	Neither agree nor disagree	Somewhat disagree	Somewhat agree	Strongly agree	Somewhat agree	Somewhat agree	Somewhat disagree	Strongly Disagree	Neither agree nor disagree	Neither agree nor disagree	Somewhat disagree	Neither agree nor disagree	Somewhat agree	Neither agree nor disagree	Somewhat disagree	Somewhat agree	Anaesthesia,Medical Administration,Pathology,Radiology	Emergency Medicine,General Practice,Palliative care,Psychiatry,Rehabilitation Medicine	Not really concerned	Neither	Machine learning,Deep learning,OpenAI,Python
Yes	Somewhat agree	Somewhat agree	Somewhat disagree	Somewhat agree	Strongly agree	Somewhat agree	Strongly agree	Strongly agree	Strongly Disagree	Strongly agree	Somewhat disagree	Somewhat disagree	Somewhat agree	Somewhat agree	Somewhat agree	Neither agree nor disagree	Somewhat agree	Medical Administration,Pathology,Radiation Oncology,Radiology,Surgery (including general surgery, cardiothoracic surgery, plastic surgery etc.)	Emergency Medicine,Obstetrics and Gynaecology,Palliative care,Sexual Health Medicine	Neutral	Less likely	Machine learning,Deep learning,Deepfakes,Python
Yes	Somewhat agree	Somewhat agree	Neither agree nor disagree	Neither agree nor disagree	Strongly agree	Somewhat agree	Somewhat agree	Neither agree nor disagree	Somewhat disagree	Neither agree nor disagree	Somewhat disagree	Strongly Disagree	Somewhat agree	Strongly agree	Somewhat agree	Strongly agree	Strongly agree	Intensive Care Medicine,Obstetrics and Gynaecology,Physician (including cardiology, endocrinology, nephrology, neurology etc.)	Emergency Medicine,Palliative care	Not at all concerned	Neither
Yes	Somewhat agree	Somewhat agree	Somewhat disagree	Somewhat agree	Strongly agree	Neither agree nor disagree	Somewhat agree	Somewhat disagree	Strongly Disagree	Somewhat agree	Neither agree nor disagree	Neither agree nor disagree	Somewhat agree	Somewhat agree	Neither agree nor disagree	Somewhat agree	Strongly agree	General Practice,Medical Administration,Ophthalmology,Radiology	Addiction Medicine,Obstetrics and Gynaecology,Paediatric Medicine,Palliative care,Psychiatry,Public Health Medicine	Concerned	Much less likely	Machine learning,Deepfakes,Python
Yes	Neither agree nor disagree	Somewhat disagree	Neither agree nor disagree	Somewhat disagree	Somewhat agree	Somewhat agree	Somewhat agree	Neither agree nor disagree	Strongly Disagree	Neither agree nor disagree	Somewhat disagree	Somewhat disagree	Neither agree nor disagree	Somewhat agree	Somewhat agree	Somewhat agree	Strongly agree	Pathology,Radiology	Obstetrics and Gynaecology,Palliative care,Psychiatry,Surgery (including general surgery, cardiothoracic surgery, plastic surgery etc.)	Not really concerned	Neither	Python
Yes	Somewhat disagree	Somewhat agree	Somewhat disagree	Somewhat disagree	Somewhat agree	Neither agree nor disagree	Somewhat agree	Strongly Disagree	Strongly Disagree	Somewhat disagree	Strongly Disagree	Strongly Disagree	Somewhat agree	Neither agree nor disagree	Somewhat disagree	Somewhat disagree	Strongly agree	Pathology,Radiology	Addiction Medicine,Palliative care,Physician (including cardiology, endocrinology, nephrology, neurology etc.) ,Psychiatry	Neutral	Neither	Machine learning,Deep learning,Deepfakes,Python
Yes	Somewhat agree	Somewhat agree	Neither agree nor disagree	Somewhat agree	Strongly agree	Somewhat agree	Somewhat agree	Somewhat disagree	Strongly Disagree	Somewhat disagree	Neither agree nor disagree	Somewhat disagree	Somewhat agree	Strongly agree	Somewhat agree	Somewhat agree	Strongly agree	Emergency Medicine,General Practice,Occupational and Environmental Medicine,Pathology,Radiology	Addiction Medicine,Medical Administration,Palliative care,Psychiatry,Rehabilitation Medicine	Not really concerned	Less likely	Machine learning,Deep learning,Convolutional Neural Networks,Deepfakes,DeepMind,Python
Yes	Neither agree nor disagree	Somewhat agree	Somewhat disagree	Somewhat agree	Strongly agree	Somewhat agree	Somewhat agree	Somewhat disagree	Strongly Disagree	Strongly agree	Strongly Disagree	Strongly Disagree	Strongly agree	Strongly agree	Strongly agree	Somewhat agree	Strongly agree	Medical Administration,Pathology,Radiology	Addiction Medicine,Emergency Medicine,Paediatric Medicine,Palliative care,Physician (including cardiology, endocrinology, nephrology, neurology etc.)	Not really concerned	Neither	Machine learning,Deep learning,Deepfakes,Python
Yes	Somewhat agree	Somewhat agree	Somewhat agree	Somewhat disagree	Somewhat agree	Somewhat agree	Somewhat agree	Somewhat disagree	Strongly Disagree	Somewhat agree	Somewhat agree	Somewhat disagree	Somewhat agree	Strongly agree	Somewhat agree	Somewhat agree	Strongly agree	Anaesthesia,Dermatology,Medical Administration,Radiation Oncology,Radiology	Emergency Medicine,Obstetrics and Gynaecology,Paediatric Medicine,Palliative care,Psychiatry	Not really concerned	Much less likely	Machine learning,Deep learning,DeepMind,OpenAI,Python
Yes	Strongly agree	Somewhat agree	Somewhat disagree	Neither agree nor disagree	Strongly agree	Strongly agree	Strongly agree	Strongly agree	Neither agree nor disagree	Somewhat agree	Somewhat disagree	Somewhat disagree	Strongly agree	Strongly agree	Strongly agree	Strongly agree	Strongly agree	Dermatology,Ophthalmology,Pathology,Physician (including cardiology, endocrinology, nephrology, neurology etc.) ,Radiology	Anaesthesia,Intensive Care Medicine,Medical Administration,Obstetrics and Gynaecology,Palliative care,Psychiatry,Rehabilitation Medicine,Sexual Health Medicine	Not at all concerned	Less likely	Machine learning,Deep learning,Deepfakes,OpenAI,Python
Yes	Strongly agree	Strongly agree	Strongly agree	Strongly agree	Somewhat agree	Strongly agree	Strongly agree	Somewhat disagree	Strongly agree	Somewhat agree	Strongly agree	Somewhat agree	Strongly agree	Somewhat disagree	Somewhat agree	Somewhat disagree	Strongly agree	General Practice,Medical Administration,Pathology,Public Health Medicine,Radiology	Anaesthesia,Emergency Medicine,Intensive Care Medicine,Psychiatry	Not at all concerned	Neither	Machine learning,Deep learning,Convolutional Neural Networks,Generative Adversarial Neural Networks ,ImageNet,Deepfakes,DeepMind,OpenAI,Python,TensorFlow,PyTorch ,GPT-3
Yes	Somewhat agree	Somewhat agree	Neither agree nor disagree	Neither agree nor disagree	Somewhat agree	Neither agree nor disagree	Neither agree nor disagree	Somewhat agree	Strongly Disagree	Somewhat agree	Strongly Disagree	Strongly Disagree	Somewhat agree	Strongly agree	Strongly agree	Strongly agree	Somewhat agree	Medical Administration,Pathology,Radiation Oncology,Radiology,Surgery (including general surgery, cardiothoracic surgery, plastic surgery etc.)	Emergency Medicine,General Practice,Paediatric Medicine,Physician (including cardiology, endocrinology, nephrology, neurology etc.) ,Psychiatry	Neutral	Less likely	DeepMind,OpenAI,Python
Yes	Strongly agree	Strongly agree	Strongly agree	Somewhat agree	Strongly agree	Somewhat agree	Somewhat agree	Somewhat agree	Strongly agree	Somewhat agree	Neither agree nor disagree	Somewhat disagree	Somewhat agree	Strongly agree	Somewhat agree	Somewhat agree	Strongly agree	Anaesthesia,Emergency Medicine,Ophthalmology,Public Health Medicine,Surgery (including general surgery, cardiothoracic surgery, plastic surgery etc.)	General Practice,Paediatric Medicine,Psychiatry	Neutral	Neither	Machine learning,Deep learning,Deepfakes,DeepMind,Python
Yes	Somewhat agree	Somewhat agree	Somewhat disagree	Somewhat disagree	Somewhat agree	Neither agree nor disagree	Somewhat agree	Somewhat disagree	Strongly Disagree	Neither agree nor disagree	Somewhat disagree	Somewhat disagree	Strongly agree	Strongly agree	Strongly agree	Strongly agree	Strongly agree	Anaesthesia,Dermatology,Pathology,Radiation Oncology,Radiology	Addiction Medicine,Emergency Medicine,Obstetrics and Gynaecology,Palliative care,Psychiatry	Not really concerned	Neither	Machine learning,Deep learning,Convolutional Neural Networks,Generative Adversarial Neural Networks ,Deepfakes,OpenAI,Python
Yes	Somewhat agree	Neither agree nor disagree	Somewhat disagree	Somewhat disagree	Somewhat agree	Somewhat agree	Neither agree nor disagree	Somewhat agree	Strongly Disagree	Somewhat disagree	Neither agree nor disagree	Neither agree nor disagree	Somewhat disagree	Somewhat agree	Somewhat agree	Somewhat agree	Strongly agree	Dermatology,Pathology,Radiology,Surgery (including general surgery, cardiothoracic surgery, plastic surgery etc.)	General Practice,Obstetrics and Gynaecology,Paediatric Medicine,Palliative care	Not really concerned	Neither	ImageNet,Python
Yes	Somewhat agree	Strongly agree	Neither agree nor disagree	Somewhat agree	Somewhat agree	Somewhat agree	Somewhat agree	Strongly agree	Strongly Disagree	Somewhat disagree	Somewhat disagree	Somewhat disagree	Neither agree nor disagree	Somewhat agree	Strongly agree	Strongly agree	Strongly agree	Anaesthesia,Radiation Oncology,Radiology,Surgery (including general surgery, cardiothoracic surgery, plastic surgery etc.)	Obstetrics and Gynaecology,Paediatric Medicine,Palliative care,Physician (including cardiology, endocrinology, nephrology, neurology etc.) ,Psychiatry	Not really concerned	Less likely	Machine learning,Deep learning,Deepfakes,OpenAI,Python
Yes	Neither agree nor disagree	Somewhat agree	Neither agree nor disagree	Neither agree nor disagree	Somewhat agree	Somewhat agree	Somewhat agree	Strongly Disagree	Strongly Disagree	Neither agree nor disagree	Neither agree nor disagree	Neither agree nor disagree	Somewhat agree	Strongly agree	Strongly agree	Strongly agree	Strongly agree	Medical Administration,Occupational and Environmental Medicine,Public Health Medicine	Emergency Medicine,General Practice,Intensive Care Medicine,Ophthalmology,Physician (including cardiology, endocrinology, nephrology, neurology etc.)	Not at all concerned	Neither	Deepfakes,Python
Yes	Strongly agree	Somewhat agree	Somewhat agree	Somewhat agree	Strongly agree	Strongly agree	Strongly agree	Neither agree nor disagree	Strongly Disagree	Somewhat agree	Strongly Disagree	Strongly Disagree	Strongly agree	Strongly agree	Strongly agree	Somewhat disagree	Strongly agree	Dermatology,Medical Administration,Pathology,Public Health Medicine,Radiology	Addiction Medicine,Palliative care,Psychiatry,Rehabilitation Medicine,Sports and exercise medicine	Not at all concerned	Neither	Machine learning,Deep learning,Convolutional Neural Networks,Deepfakes,OpenAI,Python,TensorFlow
Yes	Neither agree nor disagree	Somewhat agree	Neither agree nor disagree	Neither agree nor disagree	Neither agree nor disagree	Neither agree nor disagree	Neither agree nor disagree	Somewhat disagree	Somewhat disagree	Neither agree nor disagree	Somewhat disagree	Somewhat disagree	Neither agree nor disagree	Strongly agree	Somewhat agree	Somewhat agree	Somewhat agree	Medical Administration,Public Health Medicine,Radiation Oncology,Radiology	Obstetrics and Gynaecology,Ophthalmology,Paediatric Medicine,Pain Medicine,Palliative care,Pathology	Neutral	Less likely	Machine learning
Yes	Neither agree nor disagree	Somewhat agree	Somewhat disagree	Somewhat agree	Somewhat agree	Neither agree nor disagree	Neither agree nor disagree	Strongly agree	Strongly Disagree	Somewhat agree	Somewhat disagree	Strongly Disagree	Somewhat agree	Strongly agree	Somewhat agree	Strongly agree	Strongly agree	Medical Administration,Pathology,Radiology,Surgery (including general surgery, cardiothoracic surgery, plastic surgery etc.)	Emergency Medicine,General Practice,Obstetrics and Gynaecology,Paediatric Medicine	Concerned	Much less likely	Deepfakes,OpenAI
Yes	Neither agree nor disagree	Somewhat agree	Strongly Disagree	Somewhat disagree	Strongly agree	Strongly agree	Strongly agree	Somewhat disagree	Somewhat disagree	Neither agree nor disagree	Somewhat disagree	Neither agree nor disagree	Neither agree nor disagree	Somewhat agree	Somewhat agree	Somewhat agree	Somewhat agree	Dermatology,Medical Administration,Ophthalmology,Radiology,Surgery (including general surgery, cardiothoracic surgery, plastic surgery etc.)	Emergency Medicine,Paediatric Medicine,Pain Medicine,Palliative care,Sexual Health Medicine	Not really concerned	Neither	ImageNet,Python
Yes	Strongly agree	Somewhat agree	Somewhat agree	Somewhat agree
Yes
Yes	Somewhat agree	Somewhat agree	Strongly Disagree	Neither agree nor disagree	Somewhat agree	Somewhat agree	Somewhat agree	Strongly Disagree	Strongly Disagree	Somewhat disagree	Strongly Disagree	Strongly Disagree	Neither agree nor disagree
Yes	Somewhat agree	Somewhat agree	Somewhat disagree	Somewhat agree	Strongly agree	Strongly agree	Strongly agree	Somewhat agree	Strongly Disagree	Strongly agree	Strongly Disagree	Neither agree nor disagree	Strongly agree	Neither agree nor disagree	Somewhat agree	Somewhat agree	Somewhat agree
Yes	Strongly Disagree	Strongly Disagree	Strongly Disagree	Strongly Disagree
Yes
Yes
Yes	Strongly agree	Somewhat agree	Somewhat disagree	Strongly agree	Strongly agree	Strongly agree	Strongly agree	Strongly Disagree	Strongly Disagree	Strongly agree	Neither agree nor disagree	Somewhat disagree	Strongly agree	Strongly agree	Strongly agree	Strongly agree	Strongly agree	Anaesthesia,Pathology,Sports and exercise medicine	General Practice,Intensive Care Medicine,Palliative care,Psychiatry,Rehabilitation Medicine	Not really concerned	Less likely	Machine learning,Deep learning,Convolutional Neural Networks,Generative Adversarial Neural Networks ,Deepfakes,DeepMind,OpenAI,Python
Yes	Neither agree nor disagree	Strongly Disagree	Strongly Disagree	Strongly Disagree	Neither agree nor disagree	Neither agree nor disagree	Neither agree nor disagree	Neither agree nor disagree	Strongly Disagree	Somewhat agree	Strongly Disagree	Strongly Disagree	Strongly agree
Yes	Somewhat agree	Somewhat agree	Neither agree nor disagree	Neither agree nor disagree	Neither agree nor disagree	Neither agree nor disagree	Neither agree nor disagree	Strongly Disagree	Strongly Disagree	Neither agree nor disagree	Strongly Disagree	Strongly Disagree	Somewhat agree	Neither agree nor disagree	Strongly agree	Strongly agree	Strongly agree	Dermatology,Ophthalmology,Radiation Oncology	Emergency Medicine
Yes	Somewhat agree	Neither agree nor disagree	Strongly Disagree	Neither agree nor disagree	Somewhat agree	Neither agree nor disagree	Neither agree nor disagree	Somewhat agree	Strongly Disagree	Neither agree nor disagree	Somewhat disagree	Somewhat disagree	Neither agree nor disagree	Strongly agree	Somewhat agree	Strongly agree	Strongly agree	Medical Administration,Surgery (including general surgery, cardiothoracic surgery, plastic surgery etc.)	Anaesthesia,General Practice,Palliative care,Psychiatry	Concerned	More likely	Machine learning,Deepfakes,OpenAI,Python
Yes	Somewhat agree	Somewhat agree	Somewhat disagree	Somewhat agree	Strongly agree	Somewhat agree	Somewhat agree	Somewhat disagree	Strongly Disagree	Somewhat agree	Somewhat disagree	Somewhat disagree	Somewhat agree
Yes	Strongly agree	Somewhat agree	Somewhat disagree	Somewhat agree	Strongly agree	Somewhat agree	Strongly agree	Strongly Disagree	Strongly Disagree	Strongly agree	Neither agree nor disagree	Neither agree nor disagree	Strongly agree
Yes	Neither agree nor disagree	Neither agree nor disagree	Somewhat disagree	Somewhat disagree	Somewhat agree	Somewhat agree	Strongly agree	Neither agree nor disagree	Strongly Disagree	Neither agree nor disagree	Strongly Disagree	Somewhat disagree	Somewhat agree	Somewhat agree	Somewhat agree	Somewhat agree	Somewhat agree	Dermatology,Intensive Care Medicine,Medical Administration,Public Health Medicine,Radiology	Addiction Medicine,General Practice,Obstetrics and Gynaecology,Palliative care,Sexual Health Medicine	Not at all concerned	Neither	Machine learning,Deepfakes,Python
Yes
Yes	Somewhat disagree	Somewhat agree	Somewhat agree	Somewhat disagree	Somewhat agree	Somewhat agree	Somewhat agree	Somewhat disagree	Somewhat agree	Somewhat agree	Somewhat disagree	Somewhat disagree	Somewhat disagree	Somewhat agree	Somewhat agree	Somewhat agree	Somewhat agree	General Practice	Public Health Medicine	Not really concerned	Neither	Machine learning,Deepfakes
Yes	Strongly agree	Somewhat agree	Somewhat disagree	Somewhat agree	Strongly agree	Strongly agree	Strongly agree	Strongly Disagree	Strongly Disagree	Somewhat agree	Somewhat disagree	Somewhat disagree	Somewhat agree	Strongly agree	Somewhat agree	Strongly agree	Somewhat agree	General Practice,Medical Administration,Public Health Medicine,Radiology	Palliative care,Surgery (including general surgery, cardiothoracic surgery, plastic surgery etc.)	Not at all concerned	Less likely	Machine learning,Deep learning,DeepMind,OpenAI,Python
